# Supplementary material for: A telomere-to-telomere genome assembly of Nymphaea minuta provides details into the developmental transcriptome atlas and adaptive regulatory mechanisms
Source: Hortic Res. 2026 Mar 4;13(6):uhag085. doi: 10.1093/hr/uhag085 (PMC13254204; doi:10.1093/hr/uhag085)
Supplement: Web_Material_uhag085 [file web_material_uhag085.zip]

Archive with 1 entries (1 files):
- suppl.xlsx
