# Supplementary material for: A telomere-to-telomere genome assembly of Nymphaea minuta provides details into the developmental transcriptome atlas and adaptive regulatory mechanisms
Source: Hortic Res. 2026 Mar 4;13(6):uhag085. doi: 10.1093/hr/uhag085 (PMC13254204; doi:10.1093/hr/uhag085)
Supplement: Web_Material_uhag085 [file web_material_uhag085.zip › suppl.xlsx]

## Sheet: Table S1
Table S1: Genomic statistics of N. minuta.
Counts	Nymphaea minuta
Genome Size (bp)	382617719
Sequences	14 chrs
Gene number	21860
N50 (Mb)	26.65
BUSCO	0.972
MERQURY	71
GC	0.3826
repeat content	0.3808

## Sheet: Table S2
Table S2: position of telomeres
	right		left
	start pos	end pos	start pos	end pos
Chr1	7	2632	34415507	34468266
Chr2	NA	NA	27626627	27633382
Chr3	7	9905	25740470	26306679
Chr4	35	3101	32023915	32037327
Chr5	98	8379	26635105	26656322
Chr6	49	7931	25311566	26107333
Chr7	7	9275	25073713	25087279
Chr8	49	2562	23874214	23888081
Chr9	21	1288	26963608	26974612
Chr10	147	2114	29602440	29781598
Chr11	21	9660	26620006	26621266
Chr12	7	4963	23809205	23945285
Chr13	49	5929	25571952	25581353
Chr14	7	6748	27511309	27526793

## Sheet: Table S3
Table S3: potision of centromeres
	start pos	end pos
Chr1	17149847	18166693
Chr2	3392806	4940275
Chr3	23325208	24523353
Chr4	13517728	14007144
Chr5	2660938	3744331
Chr6	25292721	26000000
Chr7	283509	483509
Chr8	16438680	17298935
Chr9	2400012	2976095
Chr10	29464829	29670534
Chr11	15293020	16264806
Chr12	21156289	22320846
Chr13	5744543	7212184
Chr14	20670263	20670263

## Sheet: Table S4
Table S4. Sample and sequence information of bulk RNA-seq.
Organ	Development_stage	Specific_tissue	Abbreviation	sample name	Sample ID				Clean bases (Bp)				Map ratio (%)				Clean_Reads (Bp)				Q30_Rate
					Replication 1	Replication 2	Replication 3		Replication 1	Replication 2	Replication 3		Replication 1	Replication 2	Replication 3		Replication 1	Replication 2	Replication 3		Replication 1	Replication 2	Replication 3
Imbibition Seed	VE1		IS-VE1	seed-Soaked for 24 hours	IS-VE1_1	IS-VE1_2	IS-VE1_3		9911222690	9079055414	7626018720		92.62	94.47	92.13		67610930	61550454	51730076		97.3911	97.5353	97.3649
Imbibition Seed	VE2		IS-VE2	seed-Soaked for 48 hours	IS-VE2_1	IS-VE2_2	IS-VE2_3		9774411820	7892116866	9837206668		89.06	94.18	90.52		66166752	52996548	66364288		97.7618	97.7836	98.0685
Imbibition Seed	VE3		IS-VE3	seed-Soaked for 72 hours	IS-VE3_1	IS-VE3_2	IS-VE3_3		7351251854	6913582936	5650344998		93.84	79.93	89.02		49149574	46247928	37805828		95.6988	96.7475	96.0853
Seeding	RS1		SE-RS1	Seedling-Radicle stage	SE-RS1_1	SE-RS1_2	SE-RS1_3		7666185794	5803494718	6343889342		86.73	93.07	91.92		51278766	38848756	42427424		96.5379	95.8136	96.2239
Seeding	RS2		SE-RS2	Seedling-initial leaf stage	SE-RS2_1	SE-RS2_2	SE-RS2_3		6123373468	5836986680	7070800442		92.36	95.58	92.78		40951962	39054116	47320150		96.2473	95.7065	96.5409
Seeding	RS3		SE-RS3	Seedling-Nodal Root stage	SE-RS3_1	SE-RS3_2	SE-RS3_3		5844486894	6117628986	6635437844		92.53	92.58	91.49		39142500	40941802	44423464		97.3274	97.5028	97.2557
Seeding	RS4		SE-RS4	Seedling-Develops for 7 days	SE-RS4_1	SE-RS4_2	SE-RS4_3		6290576998	6464575112	6745498230		90.39	90.82	92.03		42059068	43255796	45082232		95.667	95.9823	95.8345
Seeding	RS5		SE-RS5	Seedling-Develops for 14 days	SE-RS5_1	SE-RS5_2	SE-RS5_3		5385287706	6573655238	6920495738		85.43	84.53	80.91		36003260	43989886	46309666		96.4925	97.7605	97.5177
seeding	RS6		SE-RS6	Seedling-Develops for 21 days	SE-RS6_1	SE-RS6_2	SE-RS6_3		6625253614	6070527624	6357492092		86.6	87.15	87.55		44312006	40638454	42527644		97.1632	97.3202	97.3394
Mature seeds	MA		MS-MA	seed-Mature	MS-MA_1	MS-MA_2	MS-MA_3		6072133938	5960493952	7042739426		98.94	98.39	96.61		40574454	39843180	47223784		97.4559	97.056	97.5693
Fruit	MA	Fruit peel	FR-MA-FP	Fruit peel-Mature	FR-MA-FP_1	FR-MA-FP_2	FR-MA-FP_3		5937388878	6092186226	6223045356		98.37	98.62	96.95		39776786	40723722	41600052		97.3134	97.2824	97.2185
Fruit	MA	Diaphragm	FR-MA-DI	Diaphragm-Mature	FR-MA-DI_1	FR-MA-DI_2	FR-MA-DI_3		6287957802	6714056162	6667434334		98.31	98.49	97.35		42142140	44897130	44665836		97.4628	97.3684	97.1751
Fruit	MA	Whole	FR-MA-WH	Fruit-Mature	FR-MA-WH_1	NULL	NULL		6534632318	NULL	NULL		98.77	NULL	NULL		44914942	NULL	NULL		96.3373	NULL	NULL
Root	MA	Whole	RO-MA-WH	Root-Mature	RO-MA-WH1	RO-MA-WH2	RO-MA-WH3		8301048902	5736955628	5992220202		97.1	97.26	99.33		56197192	39237222	40869824		95.8693	96.4647	96.2908
Root	MA	Root Tips	RO-MA-RT	Root-tip-Mature	RO-MA-RT1	RO-MA-RT2	RO-MA-RT3		8305149964	5403871768	5721425010		91.92	90.2	60.31		55608806	36143884	38281074		96.32	95.5901	96.1512
Blade	iFL		BL-iFL	leaf-Underwater stage	BL-iFL_1	BL-iFL_2	BL-iFL_3		7499634289	8487030405	6484890152		98.25	98.17	98.33		51085214	57590276	44329476		96.2041	95.9133	96.5321
Blade	FL		BL-FL	leaf-Floating stage	BL-FL_1	BL-FL_2	BL-FL_3		6458493891	6694570071	6707253357		95.46	96.55	98.76		45383732	46781544	46745664		96.1306	96.2069	96.089
Blade	MA		BL-MA	leaf-Mature	BL-MA_1	BL-MA_2	BL-MA_3		9040878400	8087338260	8982603721		97.93	97.57	97.87		61252098	54825208	60992618		95.9279	96.1433	95.9851
Blade	SP		BL-SP	leaf-Senescent stage	BL-SP_1	BL-SP_2	BL-SP_3		7964729378	7702893864	7565281939		95.8	96.87	95.52		54341376	52320568	51367520		96.4625	96.0834	96.3312
Blade	LD		BL-LD	leaf-One hour after water treatment	BL-LD_1	BL-LD_2	BL-LD_3		6172558798	8694245410	6954922434		99.51	97.93	99.53		41277474	58195574	46494610		97.7018	97.743	97.6456
Blade	MD		BL-MD	leaf-Mild drought	BL-MD_1	BL-MD_2	BL-MD_3		7460688468	6310630724	6081650688		99.62	90.12	96.53		49893292	42229686	40668936		95.6691	96.0574	96.0122
Blade	HD		BL-HD	leaf-Moderate drought	BL-HD_1	BL-HD_2	BL-HD_3		7954149498	5825889176	6044679028		99.49	99.66	99.67		53219744	38948568	40419764		97.7013	97.3128	97.0622
Blade	FD		BL-FD	leaf -Severe drought	BL-FD_1	BL-FD_2	BL-FD_3		5459232002	6261433144	5936393786		99.54	98.78	97.41		36464250	41838600	39681754		96.7875	96.0353	97.527
Blade	QR		BL-QR	leaf-Rehydrate for one hour	BL-QR_1	BL-QR_2	BL-QR_3		7892837524	6309934312	6157312668		77.95	99.6	98.62		52985184	42186428	41158646		97.037	97.1058	97.1288
Blade	RE		BL-RE	leaf-Recovery period	BL-RE_1	BL-RE_2	BL-RE_3		5535169358	7389753604	6333498548		95.33	98.66	98.05		37001590	49525304	42313336		97.445	97.4023	97.9797
Blade	ST		BL-ST	leaf-Stable period	BL-ST_1	BL-ST_2	BL-ST_3		6355551668	6704344870	6577673290		97.13	99.2	99.6		42555118	44854260	43984574		97.4757	97.6421	97.2192
Ovulate	PD10		OV-PD10	ovule-10 day of pollination ovule	OV-PD10_1	OV-PD10_2	OV-PD10_3		5915630794	5824218784	6185497126		97.61	98.09	97.75		40691410	39986692	42550144		96.2989	96.055	96.1567
Ovulate	UP		OV-UP	ovule-Unpollinated ovule	OV-UP_1	OV-UP_2	OV-UP_3		8270559448	6522933994	6148423736		98.11	97.29	97.18		56709666	45324180	42635108		96.0986	96.3693	96.4352
Petiole	iFL		PE-iFL	Petiole-Underwater stage	PE-iFL_1	PE-iFL_2	PE-iFL_3		7519313292	7427426644	8458277268		97.8	99.29	98.09		51625286	50484830	58360636		96.751	95.9772	96.5744
Petiole	FL		PE-FL	Petiole-Floating stage	PE-FL_1	PE-FL_2	PE-FL_3		6662822326	5450047304	6165324908		96.97	96.78	98.51		47109008	39341886	43761496		96.2991	96.4016	96.4701
Petiole	MA		PE-MA	Petiole-Mature	PE-MA_1	PE-MA_2	PE-MA_3		7824936858	7797466310	9328424768		97.98	97.99	97.86		53160950	53426146	63815404		96.2086	96.1416	96.2761
Petiole	SP		PE-SP	Petiole-Senescent stage	PE-SP_1	PE-SP_2	PE-SP_3		6918169216	7303323890	8935193488		97.37	96.97	97.56		47423570	50142728	61060630		96.6843	96.4427	96.4838
Petiole	LD		PE-LD	Petiole-One hour after water treatment	PE-LD_1	PE-LD_2	PE-LD_3		8164994320	7165696078	6169924242		99.35	97.58	99.41		54637540	48093328	41276518		97.1174	97.4611	97.0557
Petiole	MD		PE-MD	Petiole-Mild drought	PE-MD_1	PE-MD_2	PE-MD_3		6043801594	5711611436	7215117468		99.31	99.46	99.62		40430568	38240036	48239194		95.6806	96.2706	95.746
Petiole	HD		PE-HD	Petiole-Moderate drought	PE-HD_1	PE-HD_2	PE-HD_3		8442973432	5880235130	5402278084		99.48	99.53	99.55		56462992	39335604	36152430		97.7275	97.1543	97.0642
Petiole	FD		PE-FD	Petiole-Severe drought	PE-FD_1	PE-FD_2	PE-FD_3		6705047710	5391009456	6916682344		99.49	99.35	99.54		44885694	36035326	46300292		97.2868	97.1394	97.4647
Petiole	QR		PE-QR	Petiole-Rehydrate for one hour	PE-QR_1	PE-QR_2	PE-QR_3		8352712588	5646632978	7565974282		90.07	99.51	99.5		56064870	37822708	50648078		96.6621	97.4303	97.4484
Petiole	RE		PE-RE	Petiole-Recovery period	PE-RE_1	PE-RE_2	PE-RE_3		6313240636	6315737072	6349621730		97.76	99.42	97.46		42206524	42298102	42438618		97.1835	97.3831	97.1767
Petiole	ST		PE-ST	Petiole-Stable period	PE-ST_1	PE-ST_2	PE-ST_3		5622417876	7176654890	6980081806		97.72	99.5	99.63		37600002	47982492	46680640		97.3826	97.501	97.7351
Tuber	MA		TU-MA	Tuber-Mature	TU-MA_1	TU-MA_2	TU-MA_3		6688744292	5663265266	5623306894		99.54	99.56	99.65		44702366	37919678	37589562		97.5089	97.3151	97.8666
Pistil	AD1		PI-AD1	Pistil-First day of blooming	PI-AD1_1	PI-AD1_2	PI-AD1_3		6546529496	7316010550	5676026056		98.49	98.3	96.79		43780202	48936370	37966518		97.4771	97.4672	97.461
Pistil	iCP		PI-iCP	Pistil-Coloring period	PI-iCP_1	PI-iCP_2	NULL		7239032858	6029056596	NULL		98.3	98.7	NULL		48457022	40307120	NULL		97.5588	97.6524	NULL
Pedicel	AD1		PED-AD1	inflorescence-First day of blooming	PED-AD1_1	PED-AD1_2	PED-AD1_3		6514229078	6495997810	6547237154		99.29	97.68	96.69		44551714	44607100	45301800		96.1467	95.9148	96.0055
Pedicel	CP		PED-iCP	inflorescence-Coloring completed	PED-iCP_1	PED-iCP_2	PED-iCP_3		7602052352	6964918102	7066901666		99.25	98.63	98.7		51812608	46576216	47257380		95.098	97.3475	97.3675
Sepal	iCP		SEP-iCP	Sepal-Coloring period	SEP-iCP_1	SEP-iCP_2	SEP-iCP_3		7991662194	7372161178	6392702252		99.41	98.52	98.35		55081828	49281234	42805676		96.5443	97.3578	97.3419
Sepal	CP		SEP-CP	Sepal-Coloring completed	SEP-CP_1	SEP-CP_2	SEP-CP_3		6537043086	7384814962	6721178820		99.34	97.66	97.84		44382494	50703554	45592274		96.1847	96.5128	96.1363
Sepal	AD1		SEP-AD1	Sepal-First day of blooming	SEP-AD1_1	SEP-AD1_2	SEP-AD1_3		6882105594	6135073650	6845410220		99.12	97.93	96.91		46888532	42704244	47057766		96.3295	96.0998	96.0838
Fruit stalk	MA		FS-MA	fruit stalk-Mature	FS-MA_1	FS-MA_2	FS-MA_3		6133052136	6146625782	7046695056		98.74	96.87	97.63		42205472	42660628	47160068		96.0694	96.2475	97.2162
Fruit stalk	PD10		FS-PD10	fruit stalk-10 day of pollination	FS-PD10_1	FS-PD10_2	FS-PD10_3		7165494098	6720803802	8071637898		96.69	97.55	97.06		49031736	46241256	55581452		96.022	96.1212	96.1723
Stamen	AD1		ST-AD1	Stamen-First day of blooming	ST-AD1_1	ST-AD1_2	ST-AD1_3		7448013688	6778585898	5918986412		99.05	97.76	96.98		51144330	46835704	40998336		96.4757	95.955	96.0112
Stamen	iCP		ST-iCP	Stamen-Coloring period	ST-iCP_1	ST-iCP_2	ST-iCP_3		8061291132	6113227498	8907458676		99.34	86.75	98.51		55333904	40859458	59783558		96.4216	96.8623	97.7478
Stamen	CP		ST-CP	Stamen-Coloring completed	ST-CP_1	ST-CP_2	ST-CP_3		7330151554	6540275198	7390135302		97.86	99.41	98.12		50418958	44768788	50492580		96.1443	96.6667	95.9181
Petal	AD1		PET-AD1	Petal-First day of blooming	PET-AD1_1	PET-AD1_2	PET-AD1_3		7071181234	7859670930	5821541786		98.94	97.62	96.52		48244972	54288310	40489370		96.1513	95.7735	96.174
Petal	iCP		PED-CP	inflorescence-Coloring completed	PED-CP_1	PED-CP_2	PED-CP_3		8763490184	7663425598	8653977312		97.75	99.35	97.99		59943920	52197876	59181432		96.4828	96.4346	95.7116
Petal	CP		PET-iCP	Petal-Coloring period	PET-iCP_1	PET-iCP_2	PET-iCP_3		7486698412	6104157352	10133436338		99.26	97.8	98		50749888	40833406	68128848		96.1104	97.4399	98.1285
Petal	CP		PET-CP	Petal-Coloring completed	PET-CP_1	PET-CP_2	PET-CP_3		7810026496	6600026694	8059014536		97.6	99.27	98.11		53037410	45175720	55480998		96.2674	96.1717	96.3993

## Sheet: Table S5
Table S5. Pearson correlation coefficients between all sample pairs.
	BL-FD_1	BL-FD_2	BL-FD_3	BL-FL_1	BL-FL_2	BL-FL_3	BL-HD_1	BL-HD_2	BL-HD_3	BL-iFL_1	BL-iFL_2	BL-iFL_3	BL-LD_1	BL-LD_2	BL-LD_3	BL-MA_1	BL-MA_2	BL-MA_3	BL-MD_1	BL-MD_2	BL-MD_3	BL-QR_1	BL-QR_2	BL-QR_3	BL-RE_1	BL-RE_2	BL-RE_3	BL-SP_1	BL-SP_2	BL-SP_3	BL-ST_1	BL-ST_2	BL-ST_3	FR-MA-DI_1	FR-MA-DI_2	FR-MA-DI_3	FR-MA-FP_1	FR-MA-FP_2	FR-MA-FP_3	FR-MA-WH_1	FS-MA_1	FS-MA_2	FS-MA_3	FS-PD10_1	FS-PD10_2	FS-PD10_3	IS-VE1_1	IS-VE1_2	IS-VE1_3
BL-FD_1	1	0.84	0.685	0.062	0.122	0.05	0.256	0.492	0.14	0.056	0.076	0.064	0.143	0.178	0.104	0.037	0.077	0.044	0.071	0.704	0.073	0.921	0.166	0.276	0.311	0.433	0.083	0.457	0.369	0.147	0.053	0.021	0.036	0.167	0.315	0.372	0.257	0.329	0.282	0.005	0.261	0.267	0.242	0.219	0.274	0.189	0.272	0.241	0.184
BL-FD_2	0.84	1	0.73	0.143	0.222	0.091	0.467	0.696	0.186	0.05	0.068	0.057	0.283	0.311	0.197	0.089	0.144	0.14	0.173	0.567	0.176	0.638	0.248	0.374	0.466	0.67	0.101	0.742	0.634	0.306	0.064	0.02	0.033	0.239	0.505	0.618	0.276	0.455	0.481	0.006	0.326	0.353	0.202	0.354	0.436	0.287	0.458	0.395	0.299
BL-FD_3	0.685	0.73	1	0.078	0.129	0.058	0.281	0.438	0.12	0.029	0.04	0.033	0.17	0.19	0.136	0.056	0.089	0.075	0.108	0.581	0.103	0.576	0.145	0.231	0.269	0.391	0.061	0.428	0.387	0.189	0.038	0.017	0.023	0.14	0.291	0.357	0.158	0.266	0.282	0.003	0.194	0.211	0.121	0.205	0.253	0.167	0.261	0.225	0.173
BL-FL_1	0.062	0.143	0.078	1	0.982	0.859	0.706	0.193	0.676	0.355	0.269	0.316	0.869	0.862	0.581	0.869	0.853	0.896	0.829	0.387	0.856	0.081	0.664	0.545	0.299	0.116	0.521	0.069	0.346	0.817	0.34	0.343	0.499	0.043	0.042	0.029	0.043	0.04	0.032	0.001	0.229	0.272	0.03	0.205	0.217	0.129	0.034	0.032	0.032
BL-FL_2	0.122	0.222	0.129	0.982	1	0.876	0.753	0.284	0.71	0.397	0.299	0.356	0.868	0.898	0.633	0.868	0.881	0.851	0.812	0.4	0.827	0.114	0.708	0.614	0.393	0.212	0.572	0.165	0.43	0.794	0.399	0.388	0.545	0.059	0.095	0.098	0.076	0.088	0.075	0.002	0.293	0.346	0.053	0.265	0.297	0.161	0.103	0.092	0.08
BL-FL_3	0.05	0.091	0.058	0.859	0.876	1	0.624	0.181	0.725	0.67	0.519	0.604	0.707	0.855	0.696	0.921	0.917	0.623	0.665	0.239	0.628	0.062	0.661	0.549	0.393	0.118	0.701	0.052	0.297	0.514	0.488	0.602	0.836	0.027	0.023	0.025	0.056	0.038	0.033	0.001	0.349	0.426	0.038	0.276	0.327	0.149	0.05	0.049	0.051
BL-HD_1	0.256	0.467	0.281	0.706	0.753	0.624	1	0.706	0.687	0.324	0.263	0.299	0.916	0.825	0.62	0.679	0.744	0.673	0.808	0.469	0.777	0.134	0.603	0.592	0.615	0.604	0.51	0.535	0.846	0.776	0.301	0.309	0.388	0.131	0.315	0.328	0.105	0.21	0.149	0.002	0.367	0.429	0.075	0.324	0.455	0.252	0.313	0.262	0.198
BL-HD_2	0.492	0.696	0.438	0.193	0.284	0.181	0.706	1	0.414	0.112	0.093	0.103	0.441	0.442	0.293	0.188	0.265	0.175	0.316	0.372	0.318	0.266	0.341	0.432	0.759	0.916	0.357	0.857	0.87	0.364	0.118	0.098	0.135	0.192	0.501	0.525	0.117	0.304	0.213	0.003	0.312	0.367	0.078	0.32	0.489	0.283	0.505	0.418	0.31
BL-HD_3	0.14	0.186	0.12	0.676	0.71	0.725	0.687	0.414	1	0.482	0.385	0.448	0.747	0.693	0.492	0.791	0.766	0.597	0.778	0.326	0.737	0.108	0.474	0.422	0.597	0.304	0.688	0.187	0.461	0.581	0.451	0.503	0.559	0.091	0.13	0.155	0.141	0.148	0.144	0.003	0.427	0.424	0.102	0.302	0.36	0.202	0.118	0.109	0.094
BL-iFL_1	0.056	0.05	0.029	0.355	0.397	0.67	0.324	0.112	0.482	1	0.903	0.981	0.303	0.449	0.443	0.564	0.557	0.137	0.272	0.04	0.188	0.048	0.376	0.358	0.377	0.121	0.515	0.055	0.174	0.065	0.466	0.585	0.783	0.046	0.037	0.051	0.104	0.068	0.072	0.005	0.378	0.427	0.078	0.357	0.391	0.201	0.155	0.174	0.145
BL-iFL_2	0.076	0.068	0.04	0.269	0.299	0.519	0.263	0.093	0.385	0.903	1	0.945	0.251	0.326	0.312	0.422	0.406	0.111	0.226	0.049	0.159	0.063	0.288	0.31	0.319	0.126	0.366	0.067	0.154	0.067	0.358	0.442	0.607	0.073	0.059	0.082	0.154	0.102	0.11	0.008	0.38	0.393	0.118	0.329	0.366	0.214	0.222	0.257	0.205
BL-iFL_3	0.064	0.057	0.033	0.316	0.356	0.604	0.299	0.103	0.448	0.981	0.945	1	0.28	0.396	0.386	0.512	0.504	0.125	0.253	0.042	0.174	0.054	0.336	0.338	0.368	0.121	0.452	0.06	0.164	0.063	0.466	0.544	0.711	0.056	0.047	0.063	0.127	0.082	0.087	0.006	0.379	0.413	0.095	0.377	0.396	0.214	0.18	0.201	0.171
BL-LD_1	0.143	0.283	0.17	0.869	0.868	0.707	0.916	0.441	0.747	0.303	0.251	0.28	1	0.82	0.553	0.79	0.794	0.88	0.95	0.507	0.947	0.115	0.567	0.502	0.421	0.314	0.469	0.246	0.624	0.911	0.292	0.283	0.351	0.066	0.137	0.146	0.07	0.107	0.084	0.001	0.274	0.306	0.055	0.214	0.287	0.155	0.136	0.117	0.091
BL-LD_2	0.178	0.311	0.19	0.862	0.898	0.855	0.825	0.442	0.693	0.449	0.326	0.396	0.82	1	0.803	0.839	0.897	0.678	0.714	0.342	0.697	0.107	0.764	0.674	0.521	0.38	0.696	0.323	0.566	0.655	0.408	0.455	0.662	0.086	0.187	0.193	0.09	0.137	0.098	0.002	0.361	0.45	0.07	0.322	0.407	0.207	0.198	0.17	0.134
BL-LD_3	0.104	0.197	0.136	0.581	0.633	0.696	0.62	0.293	0.492	0.443	0.312	0.386	0.553	0.803	1	0.603	0.741	0.293	0.504	0.252	0.394	0.082	0.697	0.553	0.411	0.228	0.701	0.175	0.524	0.342	0.367	0.46	0.712	0.05	0.1	0.102	0.064	0.087	0.067	0.001	0.311	0.396	0.047	0.276	0.334	0.16	0.105	0.093	0.076
BL-MA_1	0.037	0.089	0.056	0.869	0.868	0.921	0.679	0.188	0.791	0.564	0.422	0.512	0.79	0.839	0.603	1	0.936	0.749	0.775	0.293	0.743	0.055	0.586	0.496	0.363	0.099	0.63	0.043	0.306	0.625	0.492	0.612	0.714	0.026	0.033	0.03	0.045	0.046	0.037	0	0.3	0.379	0.026	0.235	0.29	0.127	0.024	0.017	0.025
BL-MA_2	0.077	0.144	0.089	0.853	0.881	0.917	0.744	0.265	0.766	0.557	0.406	0.504	0.794	0.897	0.741	0.936	1	0.663	0.742	0.304	0.691	0.077	0.714	0.602	0.469	0.199	0.744	0.118	0.422	0.589	0.517	0.593	0.759	0.071	0.099	0.087	0.092	0.103	0.084	0.001	0.364	0.45	0.063	0.333	0.376	0.203	0.075	0.068	0.063
BL-MA_3	0.044	0.14	0.075	0.896	0.851	0.623	0.673	0.175	0.597	0.137	0.111	0.125	0.88	0.678	0.293	0.749	0.663	1	0.877	0.449	0.937	0.072	0.38	0.32	0.143	0.056	0.248	0.043	0.316	0.94	0.185	0.14	0.168	0.011	0.021	0.022	0.014	0.019	0.016	0	0.088	0.108	0.01	0.07	0.088	0.043	0.018	0.015	0.013
BL-MD_1	0.071	0.173	0.108	0.829	0.812	0.665	0.808	0.316	0.778	0.272	0.226	0.253	0.95	0.714	0.504	0.775	0.742	0.877	1	0.508	0.974	0.097	0.432	0.356	0.338	0.149	0.458	0.086	0.532	0.904	0.266	0.268	0.311	0.025	0.035	0.043	0.044	0.042	0.041	0.001	0.185	0.202	0.033	0.129	0.162	0.084	0.037	0.034	0.031
BL-MD_2	0.704	0.567	0.581	0.387	0.4	0.239	0.469	0.372	0.326	0.04	0.049	0.042	0.507	0.342	0.252	0.293	0.304	0.449	0.508	1	0.501	0.796	0.201	0.205	0.17	0.181	0.134	0.166	0.422	0.544	0.063	0.022	0.032	0.05	0.096	0.112	0.072	0.106	0.093	0.001	0.102	0.098	0.064	0.082	0.108	0.074	0.096	0.089	0.073
BL-MD_3	0.073	0.176	0.103	0.856	0.827	0.628	0.777	0.318	0.737	0.188	0.159	0.174	0.947	0.697	0.394	0.743	0.691	0.937	0.974	0.501	1	0.091	0.414	0.346	0.313	0.159	0.406	0.099	0.479	0.947	0.208	0.181	0.219	0.026	0.044	0.051	0.038	0.044	0.04	0	0.142	0.156	0.029	0.102	0.132	0.07	0.044	0.039	0.031
BL-QR_1	0.921	0.638	0.576	0.081	0.114	0.062	0.134	0.266	0.108	0.048	0.063	0.054	0.115	0.107	0.082	0.055	0.077	0.072	0.097	0.796	0.091	1	0.094	0.148	0.124	0.149	0.053	0.154	0.172	0.125	0.037	0.018	0.031	0.079	0.117	0.146	0.152	0.166	0.142	0.003	0.141	0.132	0.15	0.1	0.113	0.088	0.093	0.09	0.074
BL-QR_2	0.166	0.248	0.145	0.664	0.708	0.661	0.603	0.341	0.474	0.376	0.288	0.336	0.567	0.764	0.697	0.586	0.714	0.38	0.432	0.201	0.414	0.094	1	0.822	0.482	0.412	0.59	0.304	0.431	0.367	0.356	0.392	0.569	0.084	0.169	0.171	0.119	0.151	0.107	0.002	0.357	0.432	0.104	0.308	0.38	0.207	0.172	0.156	0.121
BL-QR_3	0.276	0.374	0.231	0.545	0.614	0.549	0.592	0.432	0.422	0.358	0.31	0.338	0.502	0.674	0.553	0.496	0.602	0.32	0.356	0.205	0.346	0.148	0.822	1	0.615	0.543	0.457	0.494	0.495	0.35	0.409	0.409	0.473	0.179	0.341	0.341	0.279	0.337	0.256	0.004	0.508	0.599	0.305	0.464	0.552	0.361	0.284	0.255	0.203
BL-RE_1	0.311	0.466	0.269	0.299	0.393	0.393	0.615	0.759	0.597	0.377	0.319	0.368	0.421	0.521	0.411	0.363	0.469	0.143	0.338	0.17	0.313	0.124	0.482	0.615	1	0.781	0.662	0.673	0.702	0.259	0.378	0.363	0.41	0.283	0.501	0.483	0.249	0.391	0.327	0.005	0.53	0.575	0.166	0.577	0.644	0.466	0.414	0.366	0.283
BL-RE_2	0.433	0.67	0.391	0.116	0.212	0.118	0.604	0.916	0.304	0.121	0.126	0.121	0.314	0.38	0.228	0.099	0.199	0.056	0.149	0.181	0.159	0.149	0.412	0.543	0.781	1	0.311	0.937	0.803	0.238	0.117	0.08	0.118	0.236	0.555	0.597	0.213	0.386	0.3	0.005	0.403	0.439	0.178	0.388	0.552	0.348	0.563	0.481	0.358
BL-RE_3	0.083	0.101	0.061	0.521	0.572	0.701	0.51	0.357	0.688	0.515	0.366	0.452	0.469	0.696	0.701	0.63	0.744	0.248	0.458	0.134	0.406	0.053	0.59	0.457	0.662	0.311	1	0.164	0.398	0.241	0.373	0.488	0.763	0.066	0.094	0.095	0.094	0.1	0.091	0.002	0.322	0.394	0.067	0.297	0.337	0.179	0.116	0.12	0.088
BL-SP_1	0.457	0.742	0.428	0.069	0.165	0.052	0.535	0.857	0.187	0.055	0.067	0.06	0.246	0.323	0.175	0.043	0.118	0.043	0.086	0.166	0.099	0.154	0.304	0.494	0.673	0.937	0.164	1	0.778	0.239	0.087	0.033	0.045	0.263	0.61	0.683	0.278	0.469	0.405	0.004	0.393	0.446	0.224	0.406	0.541	0.35	0.579	0.489	0.372
BL-SP_2	0.369	0.634	0.387	0.346	0.43	0.297	0.846	0.87	0.461	0.174	0.154	0.164	0.624	0.566	0.524	0.306	0.422	0.316	0.532	0.422	0.479	0.172	0.431	0.495	0.702	0.803	0.398	0.778	1	0.554	0.164	0.139	0.197	0.192	0.453	0.485	0.166	0.309	0.234	0.003	0.354	0.406	0.117	0.337	0.468	0.283	0.457	0.386	0.29
BL-SP_3	0.147	0.306	0.189	0.817	0.794	0.514	0.776	0.364	0.581	0.065	0.067	0.063	0.911	0.655	0.342	0.625	0.589	0.94	0.904	0.544	0.947	0.125	0.367	0.35	0.259	0.238	0.241	0.239	0.554	1	0.129	0.049	0.071	0.063	0.134	0.153	0.079	0.113	0.102	0.001	0.132	0.14	0.066	0.118	0.146	0.097	0.133	0.117	0.092
BL-ST_1	0.053	0.064	0.038	0.34	0.399	0.488	0.301	0.118	0.451	0.466	0.358	0.466	0.292	0.408	0.367	0.492	0.517	0.185	0.266	0.063	0.208	0.037	0.356	0.409	0.378	0.117	0.373	0.087	0.164	0.129	1	0.852	0.519	0.047	0.053	0.057	0.105	0.065	0.052	0.001	0.309	0.329	0.076	0.306	0.28	0.146	0.1	0.083	0.113
BL-ST_2	0.021	0.02	0.017	0.343	0.388	0.602	0.309	0.098	0.503	0.585	0.442	0.544	0.283	0.455	0.46	0.612	0.593	0.14	0.268	0.022	0.181	0.018	0.392	0.409	0.363	0.08	0.488	0.033	0.139	0.049	0.852	1	0.708	0.021	0.014	0.017	0.049	0.025	0.025	0	0.306	0.37	0.032	0.235	0.274	0.117	0.037	0.027	0.046
BL-ST_3	0.036	0.033	0.023	0.499	0.545	0.836	0.388	0.135	0.559	0.783	0.607	0.711	0.351	0.662	0.712	0.714	0.759	0.168	0.311	0.032	0.219	0.031	0.569	0.473	0.41	0.118	0.763	0.045	0.197	0.071	0.519	0.708	1	0.032	0.029	0.034	0.075	0.05	0.048	0.002	0.362	0.452	0.055	0.298	0.352	0.159	0.075	0.076	0.075
FR-MA-DI_1	0.167	0.239	0.14	0.043	0.059	0.027	0.131	0.192	0.091	0.046	0.073	0.056	0.066	0.086	0.05	0.026	0.071	0.011	0.025	0.05	0.026	0.079	0.084	0.179	0.283	0.236	0.066	0.263	0.192	0.063	0.047	0.021	0.032	1	0.807	0.583	0.548	0.598	0.41	0.005	0.315	0.372	0.215	0.6	0.339	0.702	0.212	0.192	0.179
FR-MA-DI_2	0.315	0.505	0.291	0.042	0.095	0.023	0.315	0.501	0.13	0.037	0.059	0.047	0.137	0.187	0.1	0.033	0.099	0.021	0.035	0.096	0.044	0.117	0.169	0.341	0.501	0.555	0.094	0.61	0.453	0.134	0.053	0.014	0.029	0.807	1	0.822	0.573	0.827	0.637	0.005	0.446	0.601	0.257	0.741	0.637	0.751	0.4	0.341	0.269
FR-MA-DI_3	0.372	0.618	0.357	0.029	0.098	0.025	0.328	0.525	0.155	0.051	0.082	0.063	0.146	0.193	0.102	0.03	0.087	0.022	0.043	0.112	0.051	0.146	0.171	0.341	0.483	0.597	0.095	0.683	0.485	0.153	0.057	0.017	0.034	0.583	0.822	1	0.627	0.839	0.824	0.006	0.519	0.61	0.319	0.569	0.645	0.45	0.462	0.399	0.319
FR-MA-FP_1	0.257	0.276	0.158	0.043	0.076	0.056	0.105	0.117	0.141	0.104	0.154	0.127	0.07	0.09	0.064	0.045	0.092	0.014	0.044	0.072	0.038	0.152	0.119	0.279	0.249	0.213	0.094	0.278	0.166	0.079	0.105	0.049	0.075	0.548	0.573	0.627	1	0.824	0.6	0.007	0.557	0.624	0.708	0.448	0.439	0.409	0.26	0.25	0.219
FR-MA-FP_2	0.329	0.455	0.266	0.04	0.088	0.038	0.21	0.304	0.148	0.068	0.102	0.082	0.107	0.137	0.087	0.046	0.103	0.019	0.042	0.106	0.044	0.166	0.151	0.337	0.391	0.386	0.1	0.469	0.309	0.113	0.065	0.025	0.05	0.598	0.827	0.839	0.824	1	0.814	0.006	0.558	0.703	0.478	0.636	0.662	0.544	0.331	0.297	0.239
FR-MA-FP_3	0.282	0.481	0.282	0.032	0.075	0.033	0.149	0.213	0.144	0.072	0.11	0.087	0.084	0.098	0.067	0.037	0.084	0.016	0.041	0.093	0.04	0.142	0.107	0.256	0.327	0.3	0.091	0.405	0.234	0.102	0.052	0.025	0.048	0.41	0.637	0.824	0.6	0.814	1	0.006	0.529	0.575	0.343	0.613	0.625	0.461	0.312	0.293	0.225
FR-MA-WH_1	0.005	0.006	0.003	0.001	0.002	0.001	0.002	0.003	0.003	0.005	0.008	0.006	0.001	0.002	0.001	0	0.001	0	0.001	0.001	0	0.003	0.002	0.004	0.005	0.005	0.002	0.004	0.003	0.001	0.001	0	0.002	0.005	0.005	0.006	0.007	0.006	0.006	1	0.008	0.006	0.007	0.006	0.006	0.005	0.066	0.112	0.051
FS-MA_1	0.261	0.326	0.194	0.229	0.293	0.349	0.367	0.312	0.427	0.378	0.38	0.379	0.274	0.361	0.311	0.3	0.364	0.088	0.185	0.102	0.142	0.141	0.357	0.508	0.53	0.403	0.322	0.393	0.354	0.132	0.309	0.306	0.362	0.315	0.446	0.519	0.557	0.558	0.529	0.008	1	0.875	0.393	0.662	0.727	0.553	0.317	0.299	0.243
FS-MA_2	0.267	0.353	0.211	0.272	0.346	0.426	0.429	0.367	0.424	0.427	0.393	0.413	0.306	0.45	0.396	0.379	0.45	0.108	0.202	0.098	0.156	0.132	0.432	0.599	0.575	0.439	0.394	0.446	0.406	0.14	0.329	0.37	0.452	0.372	0.601	0.61	0.624	0.703	0.575	0.006	0.875	1	0.435	0.722	0.817	0.58	0.319	0.289	0.229
FS-MA_3	0.242	0.202	0.121	0.03	0.053	0.038	0.075	0.078	0.102	0.078	0.118	0.095	0.055	0.07	0.047	0.026	0.063	0.01	0.033	0.064	0.029	0.15	0.104	0.305	0.166	0.178	0.067	0.224	0.117	0.066	0.076	0.032	0.055	0.215	0.257	0.319	0.708	0.478	0.343	0.007	0.393	0.435	1	0.247	0.272	0.25	0.168	0.17	0.149
FS-PD10_1	0.219	0.354	0.205	0.205	0.265	0.276	0.324	0.32	0.302	0.357	0.329	0.377	0.214	0.322	0.276	0.235	0.333	0.07	0.129	0.082	0.102	0.1	0.308	0.464	0.577	0.388	0.297	0.406	0.337	0.118	0.306	0.235	0.298	0.6	0.741	0.569	0.448	0.636	0.613	0.006	0.662	0.722	0.247	1	0.831	0.906	0.321	0.297	0.244
FS-PD10_2	0.274	0.436	0.253	0.217	0.297	0.327	0.455	0.489	0.36	0.391	0.366	0.396	0.287	0.407	0.334	0.29	0.376	0.088	0.162	0.108	0.132	0.113	0.38	0.552	0.644	0.552	0.337	0.541	0.468	0.146	0.28	0.274	0.352	0.339	0.637	0.645	0.439	0.662	0.625	0.006	0.727	0.817	0.272	0.831	1	0.681	0.405	0.369	0.289
FS-PD10_3	0.189	0.287	0.167	0.129	0.161	0.149	0.252	0.283	0.202	0.201	0.214	0.214	0.155	0.207	0.16	0.127	0.203	0.043	0.084	0.074	0.07	0.088	0.207	0.361	0.466	0.348	0.179	0.35	0.283	0.097	0.146	0.117	0.159	0.702	0.751	0.45	0.409	0.544	0.461	0.005	0.553	0.58	0.25	0.906	0.681	1	0.271	0.253	0.204
IS-VE1_1	0.272	0.458	0.261	0.034	0.103	0.05	0.313	0.505	0.118	0.155	0.222	0.18	0.136	0.198	0.105	0.024	0.075	0.018	0.037	0.096	0.044	0.093	0.172	0.284	0.414	0.563	0.116	0.579	0.457	0.133	0.1	0.037	0.075	0.212	0.4	0.462	0.26	0.331	0.312	0.066	0.317	0.319	0.168	0.321	0.405	0.271	1	0.972	0.907
IS-VE1_2	0.241	0.395	0.225	0.032	0.092	0.049	0.262	0.418	0.109	0.174	0.257	0.201	0.117	0.17	0.093	0.017	0.068	0.015	0.034	0.089	0.039	0.09	0.156	0.255	0.366	0.481	0.12	0.489	0.386	0.117	0.083	0.027	0.076	0.192	0.341	0.399	0.25	0.297	0.293	0.112	0.299	0.289	0.17	0.297	0.369	0.253	0.972	1	0.885
IS-VE1_3	0.184	0.299	0.173	0.032	0.08	0.051	0.198	0.31	0.094	0.145	0.205	0.171	0.091	0.134	0.076	0.025	0.063	0.013	0.031	0.073	0.031	0.074	0.121	0.203	0.283	0.358	0.088	0.372	0.29	0.092	0.113	0.046	0.075	0.179	0.269	0.319	0.219	0.239	0.225	0.051	0.243	0.229	0.149	0.244	0.289	0.204	0.907	0.885	1
IS-VE2_1	0.196	0.319	0.185	0.033	0.082	0.055	0.221	0.343	0.109	0.149	0.211	0.174	0.103	0.15	0.086	0.034	0.07	0.016	0.038	0.074	0.038	0.076	0.135	0.224	0.306	0.392	0.099	0.401	0.317	0.097	0.093	0.053	0.082	0.166	0.281	0.324	0.226	0.248	0.233	0.063	0.261	0.253	0.166	0.249	0.311	0.217	0.902	0.888	0.955
IS-VE2_2	0.147	0.226	0.133	0.032	0.068	0.057	0.149	0.212	0.107	0.164	0.232	0.189	0.078	0.112	0.071	0.036	0.067	0.013	0.038	0.056	0.033	0.067	0.11	0.179	0.232	0.262	0.1	0.26	0.209	0.068	0.086	0.053	0.086	0.143	0.204	0.243	0.226	0.212	0.208	0.189	0.244	0.223	0.167	0.214	0.251	0.182	0.781	0.834	0.775
IS-VE2_3	0.219	0.361	0.208	0.029	0.082	0.046	0.247	0.393	0.103	0.138	0.2	0.161	0.11	0.162	0.088	0.023	0.065	0.015	0.034	0.08	0.037	0.081	0.143	0.238	0.335	0.443	0.1	0.454	0.358	0.107	0.078	0.037	0.07	0.174	0.312	0.358	0.224	0.264	0.246	0.093	0.266	0.261	0.161	0.261	0.331	0.227	0.928	0.928	0.925
IS-VE3_1	0.253	0.436	0.25	0.026	0.087	0.038	0.309	0.506	0.109	0.105	0.15	0.12	0.131	0.189	0.097	0.024	0.063	0.018	0.035	0.088	0.042	0.08	0.157	0.258	0.39	0.547	0.095	0.559	0.445	0.124	0.062	0.031	0.056	0.176	0.366	0.41	0.187	0.273	0.247	0.103	0.26	0.271	0.125	0.268	0.363	0.238	0.894	0.874	0.834
IS-VE3_2	0.269	0.459	0.264	0.026	0.09	0.034	0.32	0.523	0.105	0.104	0.155	0.123	0.135	0.198	0.1	0.016	0.064	0.018	0.033	0.094	0.041	0.088	0.167	0.278	0.41	0.571	0.102	0.587	0.464	0.131	0.062	0.025	0.053	0.193	0.389	0.438	0.214	0.3	0.275	0.107	0.282	0.291	0.145	0.288	0.383	0.253	0.891	0.877	0.797
IS-VE3_3	0.306	0.526	0.302	0.042	0.117	0.063	0.372	0.595	0.143	0.154	0.211	0.176	0.163	0.236	0.126	0.045	0.092	0.025	0.05	0.106	0.055	0.1	0.2	0.328	0.475	0.649	0.125	0.67	0.53	0.15	0.107	0.063	0.091	0.222	0.451	0.515	0.257	0.356	0.339	0.1	0.344	0.356	0.17	0.349	0.453	0.298	0.934	0.896	0.808
MS-MA_1	0.012	0.015	0.009	0.002	0.004	0.005	0.005	0.006	0.008	0.015	0.023	0.017	0.004	0.006	0.005	0.002	0.004	0	0.002	0.004	0.002	0.008	0.006	0.014	0.013	0.011	0.006	0.011	0.008	0.003	0.005	0.003	0.008	0.108	0.054	0.076	0.06	0.051	0.032	0.982	0.022	0.018	0.02	0.017	0.018	0.016	0.086	0.133	0.078
MS-MA_2	0.128	0.222	0.127	0.008	0.035	0.004	0.156	0.264	0.037	0.011	0.016	0.013	0.062	0.09	0.041	0.003	0.022	0.007	0.01	0.04	0.017	0.037	0.069	0.119	0.187	0.276	0.029	0.288	0.226	0.06	0.015	0.002	0.006	0.608	0.427	0.522	0.264	0.312	0.168	0.11	0.101	0.125	0.048	0.134	0.161	0.131	0.215	0.19	0.193
MS-MA_3	0.133	0.244	0.14	0.006	0.035	0.003	0.155	0.266	0.04	0.007	0.012	0.009	0.062	0.088	0.04	0.003	0.02	0.007	0.011	0.042	0.017	0.038	0.066	0.113	0.187	0.278	0.027	0.3	0.228	0.062	0.014	0.001	0.004	0.585	0.418	0.557	0.261	0.323	0.222	0.014	0.112	0.128	0.038	0.135	0.177	0.111	0.21	0.176	0.188
OV-PD10_1	0.018	0.026	0.014	0.004	0.008	0.008	0.008	0.01	0.012	0.028	0.043	0.032	0.006	0.007	0.005	0.002	0.006	0.001	0.003	0.005	0.003	0.011	0.009	0.015	0.021	0.017	0.011	0.019	0.012	0.006	0.005	0.002	0.013	0.023	0.025	0.032	0.03	0.031	0.042	0.993	0.034	0.028	0.019	0.035	0.031	0.03	0.091	0.139	0.072
OV-PD10_2	0.016	0.02	0.011	0.005	0.008	0.01	0.008	0.009	0.012	0.035	0.054	0.039	0.006	0.008	0.006	0.002	0.006	0.001	0.004	0.005	0.003	0.011	0.009	0.014	0.018	0.016	0.011	0.015	0.012	0.005	0.004	0.002	0.016	0.016	0.017	0.023	0.026	0.022	0.028	0.976	0.029	0.024	0.019	0.026	0.027	0.023	0.108	0.164	0.085
OV-PD10_3	0.015	0.02	0.011	0.004	0.007	0.008	0.007	0.008	0.01	0.027	0.041	0.03	0.005	0.007	0.005	0.002	0.005	0	0.003	0.004	0.002	0.01	0.008	0.013	0.017	0.015	0.01	0.014	0.011	0.005	0.004	0.003	0.012	0.017	0.018	0.024	0.024	0.023	0.031	0.994	0.027	0.022	0.016	0.026	0.025	0.022	0.092	0.143	0.071
OV-UP_1	0.217	0.247	0.155	0.091	0.121	0.13	0.132	0.109	0.214	0.276	0.388	0.304	0.112	0.115	0.101	0.07	0.129	0.026	0.075	0.098	0.057	0.162	0.136	0.215	0.275	0.183	0.146	0.17	0.136	0.064	0.089	0.065	0.153	0.38	0.374	0.34	0.338	0.377	0.44	0.011	0.493	0.41	0.216	0.514	0.416	0.51	0.239	0.27	0.198
OV-UP_2	0.122	0.124	0.064	0.069	0.099	0.113	0.08	0.056	0.134	0.338	0.494	0.375	0.073	0.082	0.074	0.041	0.088	0.015	0.054	0.049	0.042	0.092	0.111	0.149	0.167	0.124	0.143	0.091	0.096	0.046	0.066	0.043	0.143	0.193	0.164	0.167	0.243	0.198	0.221	0.012	0.301	0.25	0.193	0.269	0.244	0.269	0.254	0.309	0.213
OV-UP_3	0.106	0.106	0.057	0.058	0.081	0.088	0.069	0.05	0.116	0.269	0.422	0.31	0.061	0.067	0.057	0.027	0.072	0.011	0.043	0.042	0.033	0.08	0.089	0.127	0.154	0.106	0.115	0.079	0.082	0.038	0.047	0.027	0.111	0.254	0.204	0.152	0.227	0.187	0.195	0.01	0.284	0.235	0.178	0.299	0.22	0.328	0.211	0.255	0.177
PED-AD1_1	0.335	0.483	0.292	0.11	0.172	0.152	0.27	0.33	0.256	0.175	0.201	0.184	0.167	0.229	0.18	0.135	0.206	0.048	0.1	0.104	0.089	0.171	0.225	0.415	0.478	0.414	0.218	0.489	0.355	0.139	0.138	0.112	0.168	0.413	0.695	0.768	0.703	0.86	0.824	0.006	0.7	0.794	0.468	0.698	0.761	0.57	0.344	0.312	0.242
PED-AD1_2	0.135	0.156	0.105	0.349	0.426	0.526	0.339	0.174	0.404	0.463	0.399	0.439	0.282	0.463	0.47	0.45	0.538	0.121	0.216	0.059	0.159	0.088	0.489	0.621	0.492	0.217	0.456	0.182	0.231	0.087	0.374	0.443	0.555	0.236	0.41	0.355	0.373	0.504	0.406	0.004	0.601	0.77	0.247	0.642	0.75	0.507	0.145	0.138	0.118
PED-AD1_3	0.153	0.183	0.129	0.32	0.401	0.468	0.3	0.162	0.388	0.44	0.383	0.434	0.249	0.432	0.439	0.395	0.495	0.104	0.191	0.062	0.14	0.098	0.456	0.569	0.462	0.211	0.435	0.188	0.221	0.086	0.422	0.41	0.515	0.338	0.437	0.373	0.452	0.505	0.432	0.005	0.611	0.729	0.333	0.687	0.694	0.581	0.186	0.174	0.161
PED-CP_1	0.086	0.076	0.053	0.24	0.281	0.471	0.252	0.095	0.485	0.704	0.691	0.737	0.238	0.304	0.293	0.484	0.445	0.113	0.245	0.046	0.158	0.068	0.265	0.332	0.351	0.12	0.317	0.082	0.14	0.056	0.557	0.561	0.567	0.171	0.181	0.167	0.319	0.246	0.211	0.006	0.523	0.537	0.244	0.471	0.503	0.364	0.177	0.171	0.183
PED-CP_2	0.12	0.104	0.067	0.255	0.296	0.466	0.281	0.122	0.5	0.59	0.583	0.598	0.263	0.323	0.305	0.465	0.443	0.125	0.258	0.07	0.183	0.091	0.29	0.393	0.387	0.164	0.349	0.122	0.178	0.087	0.383	0.474	0.533	0.215	0.293	0.287	0.45	0.419	0.338	0.006	0.632	0.673	0.326	0.52	0.63	0.458	0.17	0.166	0.159
PED-CP_3	0.086	0.083	0.051	0.277	0.325	0.494	0.262	0.096	0.494	0.704	0.679	0.74	0.261	0.331	0.307	0.497	0.467	0.146	0.266	0.06	0.187	0.064	0.282	0.319	0.345	0.114	0.339	0.084	0.149	0.092	0.637	0.565	0.573	0.143	0.152	0.161	0.306	0.222	0.189	0.005	0.478	0.49	0.222	0.43	0.434	0.287	0.19	0.18	0.197
PED-iCP_1	0.135	0.115	0.073	0.27	0.307	0.476	0.278	0.11	0.473	0.596	0.604	0.604	0.266	0.334	0.308	0.467	0.44	0.14	0.258	0.072	0.188	0.102	0.3	0.412	0.369	0.155	0.339	0.125	0.176	0.103	0.39	0.474	0.538	0.228	0.301	0.294	0.513	0.445	0.331	0.007	0.661	0.71	0.379	0.506	0.604	0.438	0.188	0.184	0.175
PED-iCP_2	0.382	0.647	0.38	0.123	0.22	0.169	0.552	0.786	0.24	0.162	0.143	0.156	0.271	0.395	0.262	0.166	0.246	0.064	0.101	0.129	0.099	0.118	0.335	0.549	0.688	0.83	0.231	0.856	0.691	0.193	0.159	0.15	0.19	0.324	0.742	0.747	0.32	0.624	0.526	0.004	0.496	0.646	0.206	0.606	0.782	0.502	0.528	0.442	0.332
PED-iCP_3	0.172	0.134	0.077	0.101	0.133	0.201	0.11	0.057	0.234	0.431	0.506	0.485	0.101	0.146	0.132	0.162	0.18	0.037	0.099	0.054	0.069	0.119	0.16	0.269	0.227	0.132	0.184	0.145	0.112	0.058	0.256	0.195	0.276	0.189	0.194	0.232	0.613	0.39	0.246	0.008	0.404	0.413	0.606	0.311	0.303	0.231	0.257	0.272	0.238
PE-FD_1	0.383	0.659	0.381	0.037	0.119	0.018	0.49	0.827	0.131	0.025	0.034	0.028	0.198	0.28	0.132	0.016	0.083	0.026	0.041	0.125	0.059	0.106	0.22	0.374	0.619	0.854	0.106	0.881	0.699	0.183	0.049	0.01	0.018	0.468	0.758	0.628	0.212	0.444	0.319	0.003	0.299	0.388	0.12	0.516	0.516	0.553	0.545	0.453	0.335
PE-FD_2	0.447	0.755	0.45	0.042	0.14	0.033	0.515	0.86	0.159	0.052	0.065	0.06	0.214	0.303	0.15	0.031	0.097	0.032	0.049	0.154	0.065	0.148	0.248	0.425	0.639	0.902	0.113	0.942	0.732	0.2	0.093	0.031	0.038	0.287	0.664	0.711	0.234	0.485	0.43	0.004	0.367	0.437	0.15	0.456	0.601	0.397	0.599	0.505	0.381
PE-FD_3	0.453	0.766	0.47	0.058	0.142	0.039	0.446	0.735	0.138	0.052	0.068	0.059	0.188	0.285	0.15	0.031	0.102	0.028	0.04	0.135	0.054	0.164	0.256	0.438	0.603	0.803	0.11	0.867	0.645	0.184	0.075	0.031	0.043	0.46	0.766	0.737	0.317	0.569	0.542	0.005	0.391	0.467	0.21	0.582	0.587	0.562	0.549	0.468	0.352
PE-FL_1	0.134	0.18	0.113	0.308	0.369	0.521	0.329	0.191	0.444	0.662	0.616	0.678	0.275	0.403	0.378	0.47	0.497	0.117	0.232	0.059	0.158	0.083	0.372	0.452	0.459	0.225	0.396	0.202	0.237	0.087	0.622	0.557	0.603	0.333	0.33	0.232	0.303	0.275	0.259	0.006	0.555	0.572	0.214	0.64	0.536	0.544	0.247	0.231	0.229
PE-FL_2	0.182	0.287	0.171	0.316	0.377	0.482	0.418	0.364	0.419	0.494	0.416	0.478	0.3	0.462	0.41	0.432	0.494	0.119	0.218	0.078	0.163	0.078	0.407	0.487	0.574	0.385	0.423	0.368	0.374	0.122	0.449	0.46	0.532	0.605	0.628	0.351	0.273	0.371	0.291	0.003	0.491	0.585	0.136	0.781	0.56	0.785	0.27	0.233	0.2
PE-FL_3	0.111	0.158	0.093	0.474	0.499	0.561	0.382	0.15	0.481	0.536	0.507	0.546	0.405	0.466	0.361	0.53	0.547	0.327	0.374	0.146	0.34	0.083	0.386	0.436	0.409	0.154	0.376	0.138	0.222	0.285	0.495	0.439	0.519	0.53	0.479	0.23	0.327	0.333	0.272	0.005	0.463	0.523	0.194	0.716	0.475	0.71	0.186	0.175	0.177
PE-HD_1	0.361	0.624	0.359	0.076	0.167	0.094	0.554	0.857	0.19	0.105	0.1	0.104	0.247	0.345	0.19	0.095	0.159	0.046	0.077	0.125	0.082	0.093	0.271	0.426	0.659	0.878	0.159	0.881	0.727	0.187	0.117	0.092	0.105	0.394	0.701	0.591	0.174	0.399	0.257	0.003	0.344	0.437	0.096	0.501	0.572	0.516	0.549	0.454	0.34
PE-HD_2	0.353	0.626	0.36	0.034	0.115	0.019	0.497	0.838	0.128	0.021	0.023	0.022	0.2	0.28	0.131	0.021	0.083	0.027	0.041	0.119	0.059	0.086	0.213	0.354	0.611	0.851	0.103	0.867	0.699	0.178	0.048	0.014	0.02	0.435	0.725	0.586	0.15	0.389	0.258	0.003	0.261	0.355	0.063	0.483	0.5	0.524	0.532	0.437	0.323
PE-HD_3	0.349	0.596	0.345	0.091	0.185	0.132	0.549	0.841	0.321	0.168	0.154	0.173	0.266	0.344	0.201	0.159	0.206	0.059	0.133	0.131	0.123	0.095	0.265	0.415	0.707	0.847	0.213	0.836	0.707	0.19	0.225	0.172	0.157	0.423	0.727	0.599	0.203	0.44	0.301	0.003	0.378	0.477	0.097	0.569	0.614	0.557	0.536	0.446	0.344
PE-iFL_1	0.039	0.045	0.027	0.228	0.279	0.376	0.202	0.066	0.393	0.521	0.464	0.562	0.212	0.246	0.217	0.395	0.373	0.134	0.219	0.047	0.156	0.032	0.195	0.218	0.271	0.066	0.229	0.043	0.097	0.084	0.713	0.487	0.413	0.052	0.058	0.066	0.143	0.089	0.088	0.002	0.304	0.295	0.08	0.343	0.305	0.169	0.134	0.116	0.162
PE-iFL_2	0.108	0.137	0.085	0.365	0.408	0.606	0.387	0.162	0.601	0.659	0.584	0.639	0.366	0.451	0.407	0.632	0.592	0.207	0.347	0.083	0.258	0.079	0.375	0.466	0.46	0.176	0.432	0.136	0.208	0.133	0.493	0.626	0.644	0.195	0.307	0.284	0.272	0.373	0.362	0.004	0.592	0.686	0.158	0.571	0.662	0.443	0.132	0.125	0.118
PE-iFL_3	0.049	0.049	0.032	0.201	0.256	0.388	0.187	0.063	0.373	0.618	0.599	0.667	0.183	0.243	0.238	0.379	0.366	0.086	0.187	0.029	0.117	0.042	0.211	0.233	0.279	0.075	0.259	0.044	0.098	0.04	0.682	0.5	0.47	0.054	0.044	0.061	0.16	0.082	0.086	0.004	0.326	0.315	0.114	0.34	0.313	0.172	0.179	0.173	0.2
PE-LD_1	0.318	0.54	0.312	0.119	0.195	0.161	0.515	0.742	0.237	0.177	0.164	0.174	0.254	0.352	0.217	0.155	0.214	0.058	0.106	0.115	0.099	0.089	0.28	0.419	0.643	0.764	0.201	0.757	0.64	0.168	0.167	0.158	0.177	0.557	0.752	0.516	0.19	0.382	0.235	0.003	0.352	0.441	0.093	0.614	0.531	0.683	0.479	0.399	0.303
PE-LD_2	0.341	0.567	0.347	0.163	0.258	0.206	0.492	0.702	0.259	0.198	0.186	0.199	0.246	0.403	0.298	0.174	0.264	0.062	0.108	0.115	0.098	0.114	0.358	0.523	0.67	0.737	0.249	0.741	0.62	0.169	0.207	0.179	0.221	0.531	0.763	0.576	0.256	0.468	0.34	0.004	0.394	0.509	0.15	0.668	0.607	0.68	0.489	0.414	0.322
PE-LD_3	0.313	0.518	0.321	0.257	0.375	0.377	0.537	0.672	0.39	0.327	0.277	0.314	0.302	0.528	0.451	0.33	0.421	0.096	0.178	0.111	0.143	0.108	0.476	0.63	0.715	0.701	0.405	0.686	0.612	0.17	0.33	0.34	0.422	0.316	0.608	0.557	0.261	0.458	0.348	0.004	0.458	0.6	0.156	0.59	0.683	0.489	0.472	0.4	0.318
PE-MA_1	0.323	0.541	0.316	0.127	0.205	0.167	0.475	0.672	0.236	0.185	0.18	0.187	0.237	0.336	0.219	0.162	0.229	0.058	0.105	0.109	0.093	0.107	0.294	0.456	0.638	0.707	0.196	0.721	0.593	0.161	0.191	0.171	0.182	0.604	0.807	0.575	0.288	0.491	0.364	0.004	0.437	0.539	0.169	0.712	0.617	0.762	0.465	0.391	0.3
PE-MA_2	0.097	0.129	0.082	0.342	0.381	0.577	0.333	0.114	0.576	0.684	0.624	0.682	0.335	0.402	0.353	0.62	0.549	0.21	0.339	0.078	0.251	0.074	0.326	0.379	0.361	0.123	0.371	0.104	0.169	0.136	0.57	0.647	0.63	0.139	0.18	0.215	0.276	0.262	0.29	0.004	0.544	0.571	0.186	0.443	0.502	0.318	0.149	0.139	0.145
PE-MA_3	0.112	0.152	0.093	0.283	0.327	0.492	0.337	0.191	0.539	0.578	0.505	0.569	0.291	0.377	0.344	0.539	0.513	0.147	0.276	0.066	0.193	0.065	0.312	0.411	0.46	0.207	0.369	0.184	0.22	0.098	0.5	0.565	0.557	0.363	0.472	0.336	0.342	0.456	0.377	0.003	0.565	0.686	0.181	0.672	0.66	0.588	0.164	0.144	0.141
PE-MD_1	0.345	0.6	0.344	0.063	0.146	0.07	0.519	0.83	0.196	0.08	0.079	0.081	0.229	0.31	0.163	0.074	0.135	0.04	0.077	0.122	0.084	0.088	0.237	0.381	0.65	0.843	0.153	0.845	0.699	0.181	0.1	0.07	0.078	0.473	0.741	0.575	0.177	0.399	0.256	0.003	0.313	0.402	0.083	0.533	0.529	0.578	0.527	0.436	0.325
PE-MD_2	0.288	0.508	0.29	0.054	0.116	0.042	0.423	0.692	0.131	0.045	0.044	0.045	0.18	0.249	0.125	0.04	0.101	0.028	0.051	0.1	0.061	0.072	0.191	0.31	0.557	0.704	0.115	0.713	0.584	0.151	0.065	0.035	0.042	0.598	0.764	0.48	0.158	0.356	0.206	0.002	0.23	0.321	0.056	0.569	0.419	0.68	0.436	0.358	0.267
PE-MD_3	0.359	0.62	0.355	0.072	0.164	0.098	0.55	0.861	0.248	0.131	0.131	0.135	0.251	0.333	0.181	0.114	0.161	0.051	0.099	0.131	0.099	0.094	0.257	0.412	0.672	0.876	0.161	0.874	0.725	0.19	0.149	0.117	0.114	0.38	0.702	0.605	0.19	0.422	0.28	0.003	0.356	0.451	0.097	0.506	0.596	0.506	0.557	0.463	0.35
PE-QR_1	0.465	0.764	0.445	0.045	0.128	0.023	0.463	0.784	0.116	0.033	0.044	0.038	0.186	0.278	0.133	0.012	0.077	0.024	0.033	0.13	0.05	0.179	0.235	0.388	0.592	0.835	0.093	0.884	0.676	0.184	0.055	0.015	0.022	0.441	0.716	0.651	0.232	0.448	0.381	0.005	0.307	0.371	0.144	0.49	0.487	0.508	0.544	0.455	0.34
PE-QR_2	0.263	0.357	0.233	0.14	0.207	0.19	0.317	0.389	0.191	0.229	0.272	0.245	0.182	0.294	0.23	0.14	0.216	0.046	0.088	0.089	0.076	0.126	0.333	0.499	0.455	0.471	0.21	0.459	0.378	0.117	0.186	0.169	0.226	0.292	0.428	0.405	0.398	0.41	0.33	0.006	0.519	0.529	0.39	0.447	0.515	0.454	0.37	0.339	0.274
PE-QR_3	0.372	0.648	0.374	0.097	0.185	0.11	0.532	0.813	0.176	0.109	0.103	0.107	0.241	0.353	0.209	0.1	0.177	0.047	0.071	0.124	0.078	0.105	0.305	0.487	0.679	0.854	0.171	0.875	0.704	0.188	0.121	0.097	0.118	0.458	0.786	0.665	0.234	0.507	0.392	0.003	0.399	0.513	0.124	0.618	0.656	0.615	0.538	0.446	0.335
PE-RE_1	0.374	0.654	0.375	0.081	0.176	0.1	0.567	0.898	0.229	0.123	0.107	0.125	0.257	0.358	0.203	0.098	0.167	0.05	0.095	0.133	0.103	0.097	0.281	0.428	0.721	0.914	0.211	0.911	0.762	0.203	0.125	0.094	0.112	0.322	0.665	0.624	0.163	0.406	0.297	0.003	0.347	0.436	0.081	0.482	0.594	0.442	0.563	0.466	0.348
PE-RE_2	0.394	0.661	0.38	0.105	0.203	0.115	0.557	0.866	0.264	0.111	0.11	0.109	0.267	0.361	0.222	0.101	0.188	0.05	0.115	0.142	0.122	0.123	0.329	0.511	0.788	0.915	0.266	0.903	0.753	0.211	0.111	0.085	0.119	0.346	0.725	0.697	0.256	0.537	0.435	0.004	0.442	0.548	0.143	0.57	0.706	0.51	0.55	0.464	0.345
PE-RE_3	0.313	0.526	0.303	0.183	0.279	0.264	0.522	0.714	0.368	0.32	0.281	0.331	0.285	0.408	0.296	0.239	0.328	0.077	0.168	0.12	0.144	0.102	0.334	0.476	0.792	0.745	0.36	0.72	0.639	0.182	0.33	0.252	0.291	0.513	0.738	0.563	0.261	0.464	0.357	0.004	0.466	0.55	0.124	0.751	0.672	0.705	0.485	0.412	0.328
PE-SP_1	0.4	0.71	0.405	0.063	0.154	0.057	0.499	0.816	0.157	0.059	0.063	0.061	0.21	0.306	0.164	0.05	0.122	0.035	0.055	0.128	0.068	0.12	0.251	0.414	0.654	0.858	0.144	0.915	0.714	0.197	0.076	0.039	0.057	0.444	0.779	0.73	0.271	0.536	0.477	0.003	0.383	0.482	0.131	0.581	0.611	0.556	0.565	0.47	0.35
PE-SP_2	0.385	0.65	0.379	0.096	0.185	0.094	0.501	0.777	0.196	0.102	0.106	0.104	0.229	0.323	0.187	0.079	0.156	0.047	0.082	0.146	0.088	0.123	0.279	0.458	0.667	0.837	0.18	0.874	0.704	0.212	0.123	0.069	0.095	0.462	0.749	0.661	0.277	0.501	0.413	0.004	0.422	0.491	0.163	0.606	0.601	0.602	0.545	0.462	0.355
PE-SP_3	0.32	0.559	0.318	0.072	0.142	0.068	0.43	0.688	0.155	0.069	0.073	0.07	0.188	0.268	0.148	0.057	0.129	0.034	0.06	0.106	0.067	0.094	0.216	0.354	0.602	0.719	0.145	0.746	0.601	0.163	0.077	0.046	0.065	0.628	0.828	0.581	0.246	0.468	0.344	0.003	0.327	0.426	0.103	0.659	0.515	0.733	0.465	0.389	0.289
PE-ST_1	0.137	0.233	0.135	0.205	0.275	0.322	0.322	0.312	0.369	0.406	0.325	0.429	0.225	0.321	0.267	0.334	0.369	0.091	0.174	0.058	0.122	0.046	0.258	0.311	0.464	0.317	0.272	0.306	0.297	0.095	0.638	0.427	0.371	0.418	0.452	0.255	0.18	0.24	0.175	0.002	0.338	0.385	0.065	0.62	0.416	0.539	0.26	0.214	0.219
PE-ST_2	0.118	0.178	0.11	0.393	0.456	0.656	0.461	0.282	0.61	0.692	0.556	0.667	0.385	0.549	0.494	0.675	0.657	0.193	0.337	0.072	0.243	0.056	0.455	0.496	0.515	0.275	0.511	0.229	0.304	0.126	0.713	0.783	0.743	0.218	0.262	0.195	0.158	0.188	0.159	0.002	0.493	0.562	0.085	0.509	0.505	0.389	0.186	0.153	0.156
PE-ST_3	0.044	0.04	0.03	0.334	0.396	0.59	0.305	0.1	0.519	0.68	0.593	0.681	0.283	0.436	0.437	0.58	0.571	0.138	0.274	0.034	0.182	0.036	0.387	0.397	0.356	0.099	0.468	0.051	0.147	0.058	0.71	0.68	0.714	0.063	0.066	0.068	0.169	0.106	0.092	0.003	0.414	0.453	0.12	0.366	0.384	0.202	0.142	0.131	0.16
PET-AD1_1	0.281	0.455	0.264	0.046	0.084	0.056	0.073	0.1	0.149	0.074	0.101	0.086	0.058	0.061	0.055	0.049	0.094	0.018	0.054	0.098	0.044	0.183	0.077	0.202	0.26	0.177	0.1	0.298	0.144	0.088	0.094	0.052	0.061	0.279	0.404	0.616	0.48	0.598	0.853	0.005	0.444	0.413	0.294	0.478	0.424	0.337	0.222	0.212	0.166
PET-AD1_2	0.26	0.35	0.226	0.078	0.113	0.11	0.111	0.096	0.148	0.143	0.179	0.157	0.093	0.119	0.108	0.092	0.142	0.026	0.064	0.126	0.052	0.194	0.152	0.29	0.249	0.168	0.119	0.222	0.133	0.072	0.138	0.114	0.124	0.241	0.347	0.47	0.435	0.512	0.638	0.006	0.444	0.441	0.299	0.429	0.432	0.35	0.191	0.191	0.151
PET-AD1_3	0.145	0.169	0.111	0.071	0.094	0.101	0.094	0.062	0.119	0.14	0.171	0.153	0.081	0.093	0.087	0.087	0.131	0.022	0.06	0.049	0.049	0.109	0.135	0.249	0.208	0.123	0.105	0.115	0.089	0.045	0.153	0.136	0.117	0.141	0.179	0.218	0.269	0.271	0.292	0.005	0.28	0.276	0.227	0.242	0.27	0.24	0.117	0.124	0.1
PET-CP_1	0.12	0.117	0.081	0.077	0.098	0.125	0.085	0.056	0.139	0.224	0.302	0.255	0.071	0.079	0.074	0.084	0.131	0.017	0.054	0.045	0.041	0.097	0.124	0.222	0.214	0.124	0.121	0.089	0.085	0.04	0.183	0.151	0.174	0.155	0.135	0.177	0.309	0.218	0.225	0.008	0.292	0.248	0.228	0.224	0.247	0.215	0.187	0.202	0.173
PET-CP_2	0.074	0.073	0.049	0.062	0.074	0.1	0.054	0.043	0.097	0.113	0.148	0.126	0.045	0.044	0.052	0.095	0.13	0.012	0.039	0.032	0.031	0.058	0.084	0.224	0.233	0.085	0.08	0.062	0.058	0.028	0.219	0.209	0.124	0.111	0.091	0.12	0.2	0.145	0.154	0.004	0.185	0.154	0.139	0.153	0.174	0.154	0.099	0.107	0.089
PET-CP_3	0.1	0.104	0.069	0.07	0.095	0.124	0.077	0.057	0.147	0.267	0.364	0.312	0.067	0.076	0.071	0.071	0.113	0.015	0.056	0.047	0.043	0.078	0.107	0.175	0.191	0.116	0.124	0.084	0.083	0.04	0.198	0.124	0.185	0.136	0.12	0.164	0.283	0.198	0.222	0.009	0.268	0.218	0.206	0.242	0.257	0.219	0.22	0.236	0.21
PET-iCP_1	0.128	0.122	0.078	0.08	0.098	0.142	0.08	0.053	0.139	0.225	0.303	0.253	0.068	0.079	0.078	0.099	0.138	0.018	0.054	0.046	0.042	0.099	0.122	0.241	0.218	0.118	0.117	0.103	0.09	0.043	0.179	0.169	0.197	0.18	0.174	0.216	0.395	0.283	0.25	0.008	0.324	0.3	0.29	0.229	0.257	0.224	0.18	0.187	0.16
PET-iCP_2	0.544	0.731	0.478	0.036	0.108	0.034	0.301	0.533	0.127	0.041	0.054	0.047	0.135	0.188	0.105	0.039	0.091	0.024	0.036	0.398	0.043	0.386	0.169	0.344	0.433	0.555	0.084	0.652	0.461	0.152	0.063	0.03	0.041	0.304	0.614	0.734	0.393	0.646	0.708	0.004	0.44	0.501	0.218	0.503	0.568	0.384	0.418	0.368	0.3
PET-iCP_3	0.117	0.118	0.081	0.06	0.08	0.107	0.08	0.057	0.143	0.257	0.386	0.303	0.067	0.086	0.072	0.055	0.098	0.015	0.053	0.048	0.039	0.086	0.116	0.191	0.188	0.135	0.122	0.104	0.087	0.042	0.121	0.083	0.17	0.17	0.152	0.203	0.382	0.258	0.262	0.01	0.324	0.272	0.314	0.243	0.262	0.224	0.264	0.292	0.25
PI-AD1_1	0.108	0.103	0.063	0.055	0.077	0.087	0.079	0.053	0.116	0.235	0.361	0.271	0.067	0.082	0.074	0.038	0.079	0.014	0.046	0.046	0.037	0.081	0.113	0.165	0.156	0.121	0.125	0.083	0.085	0.039	0.053	0.04	0.122	0.146	0.131	0.161	0.245	0.195	0.212	0.009	0.28	0.234	0.229	0.217	0.231	0.216	0.217	0.256	0.185
PI-AD1_2	0.195	0.281	0.173	0.053	0.087	0.077	0.117	0.121	0.17	0.2	0.3	0.23	0.085	0.096	0.078	0.041	0.096	0.017	0.057	0.074	0.048	0.119	0.128	0.228	0.285	0.227	0.146	0.227	0.154	0.073	0.061	0.041	0.118	0.267	0.335	0.457	0.431	0.468	0.605	0.01	0.458	0.409	0.3	0.451	0.463	0.386	0.302	0.331	0.242
PI-AD1_3	0.169	0.218	0.127	0.056	0.087	0.086	0.097	0.087	0.165	0.259	0.393	0.3	0.078	0.087	0.072	0.035	0.087	0.014	0.058	0.068	0.048	0.109	0.119	0.186	0.236	0.185	0.157	0.17	0.131	0.064	0.059	0.036	0.129	0.248	0.255	0.345	0.388	0.359	0.464	0.011	0.413	0.34	0.283	0.374	0.357	0.338	0.306	0.352	0.25
PI-iCP_1	0.436	0.673	0.41	0.061	0.146	0.066	0.429	0.669	0.175	0.083	0.102	0.09	0.194	0.275	0.163	0.068	0.146	0.035	0.054	0.171	0.062	0.189	0.25	0.488	0.6	0.733	0.142	0.79	0.593	0.176	0.097	0.05	0.077	0.429	0.824	0.815	0.468	0.769	0.667	0.006	0.502	0.653	0.323	0.655	0.772	0.558	0.509	0.439	0.332
PI-iCP_2	0.173	0.186	0.111	0.055	0.086	0.096	0.092	0.073	0.162	0.315	0.498	0.373	0.076	0.092	0.076	0.033	0.091	0.013	0.055	0.065	0.043	0.119	0.129	0.216	0.233	0.175	0.16	0.152	0.121	0.059	0.072	0.039	0.151	0.257	0.243	0.312	0.459	0.363	0.406	0.014	0.437	0.36	0.377	0.357	0.35	0.328	0.378	0.441	0.328
RO-MA-RT_1	0.179	0.263	0.163	0.076	0.11	0.109	0.107	0.074	0.172	0.194	0.24	0.218	0.086	0.109	0.109	0.109	0.149	0.029	0.065	0.063	0.047	0.115	0.142	0.352	0.31	0.171	0.12	0.212	0.117	0.069	0.17	0.117	0.143	0.289	0.51	0.533	0.469	0.679	0.716	0.007	0.486	0.585	0.295	0.654	0.693	0.514	0.231	0.237	0.216
RO-MA-RT_2	0.211	0.273	0.178	0.083	0.117	0.128	0.116	0.078	0.194	0.203	0.237	0.22	0.098	0.127	0.119	0.126	0.153	0.033	0.077	0.072	0.055	0.147	0.154	0.357	0.289	0.181	0.125	0.239	0.128	0.081	0.168	0.139	0.158	0.244	0.395	0.424	0.424	0.542	0.554	0.007	0.444	0.503	0.322	0.504	0.535	0.399	0.304	0.325	0.374
RO-MA-RT_3	0.162	0.159	0.098	0.022	0.038	0.022	0.037	0.031	0.05	0.039	0.062	0.049	0.029	0.058	0.042	0.016	0.039	0.005	0.014	0.049	0.012	0.111	0.084	0.22	0.116	0.122	0.038	0.186	0.079	0.062	0.046	0.019	0.032	0.123	0.15	0.169	0.28	0.251	0.193	0.003	0.187	0.2	0.255	0.137	0.139	0.121	0.179	0.206	0.265
RO-MA-WH_1	0.226	0.414	0.239	0.038	0.083	0.039	0.109	0.144	0.164	0.1	0.137	0.128	0.07	0.067	0.045	0.031	0.08	0.014	0.041	0.07	0.031	0.116	0.069	0.194	0.299	0.23	0.074	0.325	0.174	0.09	0.211	0.06	0.058	0.284	0.427	0.625	0.422	0.565	0.826	0.006	0.548	0.446	0.195	0.593	0.511	0.413	0.311	0.297	0.253
RO-MA-WH_2	0.208	0.397	0.227	0.034	0.062	0.033	0.077	0.093	0.127	0.085	0.127	0.103	0.051	0.053	0.039	0.025	0.07	0.012	0.031	0.059	0.024	0.112	0.058	0.163	0.257	0.173	0.07	0.275	0.128	0.075	0.08	0.032	0.05	0.396	0.495	0.619	0.434	0.59	0.86	0.006	0.497	0.436	0.197	0.627	0.492	0.508	0.263	0.261	0.2
RO-MA-WH_3	0.333	0.501	0.286	0.049	0.106	0.06	0.241	0.35	0.2	0.137	0.207	0.163	0.126	0.152	0.086	0.038	0.096	0.022	0.056	0.103	0.053	0.167	0.145	0.31	0.424	0.449	0.119	0.518	0.366	0.135	0.106	0.045	0.083	0.408	0.57	0.708	0.653	0.677	0.713	0.009	0.671	0.614	0.404	0.553	0.533	0.457	0.437	0.409	0.313
SEP-AD1_1	0.234	0.346	0.212	0.194	0.258	0.327	0.232	0.188	0.377	0.32	0.306	0.315	0.198	0.245	0.235	0.305	0.343	0.079	0.198	0.118	0.147	0.167	0.23	0.365	0.47	0.237	0.319	0.278	0.233	0.107	0.281	0.32	0.322	0.249	0.376	0.503	0.442	0.526	0.653	0.004	0.546	0.58	0.263	0.532	0.533	0.386	0.203	0.188	0.155
SEP-AD1_2	0.186	0.273	0.174	0.295	0.359	0.48	0.305	0.151	0.388	0.463	0.413	0.445	0.265	0.391	0.385	0.428	0.473	0.113	0.218	0.095	0.155	0.13	0.386	0.481	0.429	0.201	0.378	0.214	0.216	0.092	0.362	0.431	0.492	0.214	0.34	0.411	0.355	0.467	0.55	0.004	0.588	0.662	0.214	0.568	0.621	0.426	0.171	0.161	0.135
SEP-AD1_3	0.116	0.12	0.093	0.273	0.339	0.429	0.273	0.118	0.391	0.431	0.388	0.435	0.244	0.34	0.335	0.393	0.457	0.105	0.214	0.056	0.151	0.088	0.353	0.443	0.41	0.171	0.351	0.12	0.174	0.074	0.468	0.426	0.439	0.188	0.256	0.228	0.304	0.331	0.285	0.004	0.477	0.542	0.228	0.466	0.496	0.373	0.123	0.116	0.12
SEP-CP_1	0.088	0.084	0.058	0.294	0.333	0.542	0.272	0.105	0.456	0.638	0.656	0.644	0.251	0.356	0.359	0.476	0.483	0.111	0.241	0.049	0.163	0.072	0.333	0.37	0.355	0.142	0.4	0.085	0.156	0.063	0.425	0.513	0.626	0.122	0.129	0.15	0.275	0.203	0.18	0.007	0.432	0.457	0.197	0.329	0.386	0.25	0.167	0.165	0.169
SEP-CP_2	0.069	0.072	0.05	0.301	0.345	0.561	0.283	0.108	0.505	0.689	0.667	0.699	0.268	0.37	0.371	0.53	0.515	0.123	0.265	0.045	0.176	0.059	0.334	0.358	0.363	0.125	0.399	0.07	0.148	0.058	0.569	0.601	0.65	0.086	0.084	0.104	0.185	0.133	0.142	0.005	0.405	0.426	0.129	0.339	0.383	0.226	0.152	0.147	0.165
SEP-CP_3	0.059	0.064	0.046	0.227	0.281	0.414	0.202	0.086	0.406	0.555	0.568	0.591	0.192	0.278	0.284	0.37	0.391	0.084	0.195	0.042	0.127	0.048	0.248	0.254	0.298	0.107	0.32	0.06	0.116	0.048	0.592	0.446	0.501	0.076	0.073	0.093	0.183	0.116	0.124	0.006	0.314	0.304	0.121	0.323	0.315	0.193	0.195	0.189	0.22
SEP-iCP_1	0.089	0.094	0.063	0.273	0.319	0.491	0.254	0.119	0.454	0.545	0.527	0.547	0.234	0.315	0.322	0.439	0.471	0.103	0.234	0.056	0.161	0.077	0.301	0.37	0.415	0.156	0.389	0.091	0.157	0.065	0.443	0.491	0.544	0.122	0.136	0.158	0.244	0.208	0.22	0.005	0.407	0.417	0.166	0.365	0.425	0.292	0.149	0.152	0.148
SEP-iCP_2	0.493	0.735	0.461	0.084	0.175	0.105	0.446	0.702	0.184	0.097	0.093	0.096	0.209	0.303	0.191	0.105	0.178	0.045	0.069	0.296	0.072	0.278	0.262	0.469	0.599	0.728	0.161	0.796	0.607	0.182	0.118	0.094	0.114	0.319	0.716	0.777	0.345	0.665	0.657	0.004	0.464	0.588	0.188	0.591	0.723	0.466	0.506	0.434	0.352
SEP-iCP_3	0.145	0.121	0.072	0.163	0.203	0.304	0.16	0.088	0.315	0.486	0.565	0.53	0.147	0.223	0.214	0.237	0.273	0.057	0.141	0.054	0.099	0.1	0.213	0.276	0.275	0.144	0.277	0.125	0.13	0.061	0.366	0.278	0.397	0.151	0.148	0.184	0.473	0.294	0.215	0.009	0.369	0.371	0.47	0.314	0.316	0.224	0.253	0.263	0.254
SE-RS1_1	0.311	0.535	0.307	0.062	0.144	0.105	0.416	0.642	0.198	0.195	0.23	0.214	0.192	0.27	0.153	0.101	0.132	0.038	0.076	0.109	0.072	0.097	0.224	0.357	0.518	0.686	0.141	0.704	0.564	0.157	0.181	0.136	0.141	0.223	0.46	0.514	0.237	0.343	0.311	0.015	0.36	0.38	0.161	0.367	0.481	0.307	0.905	0.827	0.832
SE-RS1_2	0.356	0.63	0.359	0.058	0.147	0.093	0.465	0.741	0.19	0.171	0.202	0.187	0.206	0.292	0.159	0.087	0.124	0.038	0.071	0.12	0.072	0.105	0.233	0.374	0.567	0.783	0.134	0.816	0.646	0.178	0.15	0.111	0.121	0.239	0.529	0.601	0.228	0.384	0.364	0.035	0.373	0.401	0.135	0.398	0.525	0.333	0.876	0.787	0.743
SE-RS1_3	0.282	0.476	0.274	0.056	0.128	0.096	0.355	0.543	0.181	0.202	0.256	0.226	0.167	0.238	0.138	0.084	0.118	0.032	0.069	0.1	0.064	0.095	0.202	0.324	0.458	0.595	0.14	0.609	0.489	0.14	0.151	0.112	0.132	0.213	0.415	0.472	0.264	0.338	0.314	0.084	0.355	0.366	0.179	0.345	0.441	0.29	0.933	0.896	0.852
SE-RS2_1	0.101	0.15	0.089	0.209	0.255	0.441	0.314	0.213	0.539	0.599	0.542	0.597	0.26	0.314	0.276	0.527	0.404	0.118	0.273	0.049	0.178	0.047	0.254	0.314	0.356	0.22	0.28	0.195	0.221	0.071	0.499	0.622	0.532	0.084	0.132	0.153	0.135	0.129	0.128	0.005	0.396	0.423	0.098	0.297	0.355	0.195	0.252	0.225	0.235
SE-RS2_2	0.1	0.152	0.09	0.196	0.242	0.422	0.31	0.217	0.529	0.593	0.546	0.595	0.253	0.298	0.259	0.512	0.385	0.114	0.268	0.049	0.174	0.044	0.242	0.303	0.348	0.224	0.261	0.201	0.223	0.07	0.482	0.604	0.514	0.083	0.135	0.156	0.13	0.128	0.126	0.005	0.386	0.411	0.097	0.291	0.35	0.193	0.259	0.233	0.239
SE-RS2_3	0.294	0.498	0.286	0.183	0.272	0.354	0.515	0.624	0.462	0.505	0.484	0.514	0.308	0.405	0.295	0.395	0.357	0.102	0.222	0.111	0.164	0.098	0.327	0.456	0.613	0.655	0.299	0.654	0.571	0.163	0.422	0.466	0.433	0.201	0.424	0.478	0.219	0.322	0.303	0.012	0.479	0.523	0.141	0.445	0.563	0.332	0.604	0.534	0.467
SE-RS3_1	0.24	0.387	0.223	0.199	0.283	0.345	0.376	0.416	0.506	0.465	0.417	0.487	0.258	0.338	0.271	0.371	0.371	0.097	0.224	0.096	0.163	0.11	0.268	0.384	0.584	0.449	0.326	0.451	0.403	0.139	0.734	0.603	0.415	0.302	0.41	0.403	0.276	0.33	0.356	0.005	0.494	0.484	0.162	0.578	0.508	0.444	0.419	0.372	0.361
SE-RS3_2	0.159	0.249	0.144	0.186	0.267	0.334	0.304	0.302	0.486	0.442	0.378	0.463	0.223	0.296	0.252	0.367	0.362	0.09	0.212	0.07	0.148	0.074	0.232	0.315	0.484	0.317	0.307	0.304	0.296	0.102	0.864	0.707	0.409	0.173	0.246	0.252	0.196	0.207	0.211	0.004	0.38	0.378	0.119	0.43	0.391	0.282	0.314	0.277	0.294
SE-RS3_3	0.182	0.277	0.164	0.196	0.274	0.342	0.314	0.305	0.524	0.459	0.401	0.484	0.237	0.304	0.253	0.389	0.371	0.103	0.234	0.085	0.166	0.091	0.239	0.338	0.503	0.333	0.315	0.329	0.308	0.121	0.754	0.613	0.417	0.233	0.3	0.294	0.249	0.261	0.272	0.005	0.446	0.43	0.16	0.502	0.43	0.36	0.357	0.324	0.349
SE-RS4_1	0.189	0.298	0.174	0.245	0.313	0.481	0.416	0.375	0.595	0.636	0.582	0.638	0.309	0.401	0.338	0.539	0.467	0.128	0.293	0.082	0.203	0.084	0.315	0.397	0.526	0.391	0.391	0.367	0.371	0.119	0.546	0.627	0.586	0.166	0.268	0.302	0.205	0.237	0.25	0.007	0.48	0.507	0.134	0.425	0.478	0.301	0.371	0.332	0.312
SE-RS4_2	0.238	0.399	0.23	0.19	0.273	0.376	0.441	0.495	0.531	0.52	0.478	0.532	0.288	0.369	0.285	0.442	0.383	0.107	0.249	0.093	0.174	0.087	0.288	0.39	0.56	0.513	0.307	0.508	0.458	0.136	0.532	0.535	0.463	0.196	0.355	0.392	0.208	0.279	0.279	0.006	0.459	0.486	0.125	0.447	0.506	0.32	0.48	0.42	0.392
SE-RS4_3	0.228	0.372	0.215	0.227	0.314	0.432	0.452	0.47	0.55	0.585	0.533	0.599	0.309	0.404	0.324	0.476	0.44	0.118	0.267	0.093	0.189	0.09	0.317	0.409	0.584	0.489	0.371	0.471	0.448	0.137	0.612	0.575	0.523	0.2	0.34	0.362	0.211	0.266	0.262	0.007	0.466	0.497	0.126	0.476	0.512	0.333	0.439	0.387	0.355
SE-RS5_1	0.149	0.223	0.134	0.303	0.373	0.556	0.387	0.261	0.561	0.678	0.578	0.673	0.313	0.444	0.403	0.572	0.539	0.136	0.281	0.067	0.191	0.076	0.369	0.466	0.498	0.287	0.423	0.276	0.293	0.106	0.739	0.781	0.652	0.137	0.198	0.229	0.204	0.201	0.222	0.004	0.512	0.536	0.162	0.459	0.474	0.298	0.299	0.275	0.307
SE-RS5_2	0.171	0.259	0.157	0.286	0.358	0.533	0.415	0.319	0.565	0.648	0.555	0.64	0.317	0.449	0.394	0.572	0.526	0.136	0.283	0.074	0.194	0.079	0.372	0.478	0.505	0.343	0.416	0.337	0.337	0.115	0.636	0.712	0.638	0.144	0.232	0.259	0.213	0.221	0.219	0.004	0.491	0.538	0.181	0.436	0.478	0.289	0.336	0.305	0.324
SE-RS5_3	0.186	0.275	0.168	0.261	0.327	0.489	0.392	0.308	0.542	0.612	0.538	0.609	0.3	0.413	0.359	0.531	0.483	0.126	0.268	0.079	0.183	0.092	0.347	0.47	0.495	0.343	0.377	0.344	0.326	0.114	0.575	0.657	0.588	0.176	0.256	0.283	0.256	0.256	0.257	0.005	0.521	0.549	0.222	0.449	0.48	0.319	0.368	0.341	0.367
SE-RS6_1	0.148	0.209	0.129	0.235	0.291	0.31	0.271	0.201	0.457	0.386	0.341	0.416	0.25	0.276	0.204	0.342	0.344	0.164	0.248	0.109	0.207	0.089	0.209	0.298	0.426	0.223	0.27	0.232	0.228	0.176	0.808	0.636	0.326	0.315	0.325	0.237	0.272	0.269	0.241	0.003	0.37	0.369	0.173	0.504	0.346	0.411	0.247	0.237	0.268
SE-RS6_2	0.146	0.223	0.132	0.176	0.24	0.244	0.233	0.207	0.388	0.356	0.31	0.397	0.194	0.225	0.17	0.269	0.284	0.11	0.186	0.082	0.146	0.077	0.172	0.256	0.408	0.23	0.217	0.242	0.22	0.128	0.809	0.577	0.273	0.33	0.348	0.257	0.262	0.269	0.251	0.003	0.342	0.337	0.15	0.533	0.347	0.422	0.255	0.23	0.25
SE-RS6_3	0.177	0.264	0.155	0.205	0.27	0.302	0.283	0.253	0.456	0.424	0.374	0.458	0.232	0.272	0.211	0.33	0.335	0.124	0.222	0.095	0.173	0.095	0.212	0.314	0.475	0.282	0.272	0.294	0.269	0.146	0.784	0.614	0.339	0.377	0.404	0.307	0.301	0.32	0.303	0.004	0.414	0.415	0.181	0.589	0.407	0.49	0.289	0.265	0.28
ST-AD1_1	0.366	0.435	0.288	0.028	0.062	0.032	0.095	0.176	0.096	0.063	0.091	0.073	0.056	0.072	0.048	0.021	0.052	0.01	0.029	0.258	0.027	0.304	0.083	0.195	0.197	0.219	0.064	0.282	0.168	0.077	0.044	0.024	0.041	0.192	0.273	0.409	0.347	0.386	0.527	0.005	0.319	0.287	0.291	0.315	0.31	0.25	0.232	0.224	0.183
ST-AD1_2	0.293	0.47	0.291	0.05	0.08	0.063	0.092	0.114	0.119	0.091	0.111	0.098	0.069	0.085	0.071	0.05	0.08	0.02	0.046	0.125	0.038	0.193	0.092	0.168	0.199	0.18	0.076	0.292	0.146	0.082	0.058	0.045	0.07	0.237	0.351	0.575	0.37	0.508	0.808	0.005	0.402	0.356	0.198	0.444	0.403	0.319	0.225	0.213	0.165
ST-AD1_3	0.107	0.153	0.088	0.041	0.055	0.051	0.051	0.034	0.069	0.117	0.14	0.132	0.043	0.052	0.045	0.025	0.053	0.01	0.027	0.031	0.022	0.067	0.077	0.095	0.096	0.086	0.061	0.093	0.058	0.033	0.038	0.025	0.055	0.087	0.111	0.178	0.161	0.176	0.256	0.004	0.173	0.145	0.118	0.183	0.167	0.139	0.116	0.124	0.091
ST-CP_1	0.034	0.036	0.023	0.018	0.025	0.027	0.026	0.016	0.039	0.079	0.098	0.091	0.02	0.023	0.019	0.012	0.027	0.003	0.014	0.014	0.012	0.024	0.04	0.052	0.06	0.045	0.045	0.03	0.031	0.014	0.023	0.015	0.033	0.039	0.038	0.052	0.078	0.063	0.071	0.002	0.08	0.065	0.069	0.078	0.073	0.067	0.072	0.081	0.059
ST-CP_2	0.054	0.051	0.032	0.03	0.038	0.036	0.045	0.028	0.06	0.072	0.099	0.081	0.036	0.036	0.029	0.018	0.043	0.006	0.024	0.023	0.02	0.036	0.066	0.082	0.076	0.074	0.061	0.045	0.046	0.021	0.03	0.022	0.041	0.05	0.051	0.069	0.113	0.089	0.092	0.003	0.108	0.089	0.103	0.084	0.089	0.085	0.092	0.103	0.075
ST-CP_3	0.041	0.043	0.026	0.027	0.036	0.037	0.037	0.021	0.051	0.106	0.135	0.119	0.029	0.031	0.026	0.016	0.037	0.005	0.02	0.019	0.016	0.029	0.057	0.066	0.071	0.063	0.062	0.038	0.04	0.019	0.026	0.017	0.045	0.048	0.046	0.063	0.096	0.075	0.087	0.003	0.096	0.077	0.084	0.092	0.089	0.083	0.095	0.111	0.08
ST-iCP_1	0.045	0.043	0.027	0.027	0.035	0.034	0.039	0.022	0.048	0.077	0.105	0.087	0.03	0.032	0.026	0.016	0.038	0.005	0.019	0.018	0.016	0.031	0.059	0.071	0.066	0.063	0.057	0.039	0.04	0.018	0.026	0.018	0.041	0.045	0.046	0.061	0.104	0.079	0.079	0.003	0.099	0.083	0.09	0.077	0.078	0.076	0.086	0.098	0.071
ST-iCP_2	0.495	0.791	0.482	0.028	0.12	0.018	0.464	0.787	0.134	0.027	0.042	0.033	0.192	0.27	0.129	0.02	0.082	0.026	0.038	0.231	0.053	0.222	0.223	0.419	0.579	0.839	0.092	0.912	0.679	0.196	0.061	0.018	0.023	0.302	0.661	0.768	0.321	0.56	0.56	0.005	0.426	0.475	0.197	0.454	0.577	0.372	0.586	0.496	0.39
ST-iCP_3	0.045	0.043	0.027	0.024	0.032	0.032	0.036	0.021	0.047	0.09	0.127	0.101	0.028	0.033	0.026	0.013	0.035	0.004	0.018	0.018	0.014	0.033	0.055	0.071	0.068	0.063	0.057	0.037	0.037	0.017	0.022	0.014	0.042	0.05	0.046	0.062	0.106	0.077	0.081	0.003	0.103	0.084	0.094	0.077	0.083	0.073	0.098	0.116	0.084
TU-MA_1	0.394	0.668	0.384	0.023	0.115	0.013	0.518	0.86	0.147	0.033	0.056	0.041	0.21	0.289	0.131	0.013	0.076	0.027	0.041	0.131	0.06	0.11	0.229	0.388	0.624	0.902	0.105	0.92	0.735	0.193	0.053	0.008	0.018	0.29	0.63	0.658	0.247	0.434	0.323	0.005	0.385	0.429	0.143	0.383	0.532	0.35	0.596	0.504	0.371
TU-MA_2	0.325	0.569	0.324	0.02	0.097	0.012	0.428	0.723	0.106	0.03	0.048	0.036	0.169	0.24	0.109	0.008	0.058	0.021	0.03	0.106	0.047	0.085	0.188	0.311	0.516	0.753	0.086	0.776	0.619	0.162	0.041	0.005	0.017	0.251	0.529	0.546	0.186	0.346	0.268	0.003	0.287	0.331	0.102	0.325	0.43	0.303	0.504	0.425	0.312
TU-MA_3	0.313	0.539	0.308	0.02	0.093	0.011	0.416	0.698	0.106	0.027	0.044	0.033	0.166	0.233	0.106	0.008	0.058	0.021	0.03	0.103	0.046	0.083	0.183	0.304	0.5	0.727	0.084	0.745	0.596	0.155	0.04	0.005	0.015	0.252	0.516	0.518	0.18	0.332	0.243	0.003	0.279	0.322	0.101	0.315	0.413	0.301	0.482	0.405	0.298
[truncated: 116 more columns]
